# Supplementary material for: Laboratory-based in situ and operando tricolor x-ray photoelectron spectroscopy
Source: Sci Adv. 2025 Aug 22;11(34):eadw6673. doi: 10.1126/sciadv.adw6673 (PMC12372890; doi:10.1126/sciadv.adw6673)
Supplement: Supplementary file 2 — Movie S1 [file sciadv.adw6673_movie_s1.zip]

Archive with 1 entries (1 files):
- sciadv.adw6673_movie_s1.mp4
